# Supplementary material for: The Clinical and Economic Impact of Probiotics Consumption on Respiratory Tract Infections: Projections for Canada
Source: PLoS One. 2016 Nov 10;11(11):e0166232. doi: 10.1371/journal.pone.0166232 (PMC5104466; doi:10.1371/journal.pone.0166232)
Supplement: S1 Table — (XLSM) [file pone.0166232.s001.xlsm]

## Sheet: TreeAge_tables
TreeAge tables with dynamic links
1	TreeAge table name:			demo_value
	Description:			Demography structure and risk factors prevalence in Canada
			1	2	3	4	5	6	7	8	9	10	11	12	13	14	15	16
	Age	Gender	Index	% population	age_start	gender	probiotics_current	Active_smoking	Passive_smoking	Employment_rate	Living_community	CommonCold_ILI	C_WorkingDay	%_sickleave_ILI	%_sickleave_Cold	day_sickleave_ILI	day_sickleave_cold	Flu_vaccination
	0-4	Male	1	0.0279773	0	1	0.08	0	0.16	0	0.6	0	181.614	0.10242	0.03414	0.5	0.2	0.23
	5-9 yo	Male	2	0.0274535	5	1	0.08	0	0.16	0	1	0	181.614	0.10242	0.03414	0.5	0.2	0.23
	10-14 yo	Male	3	0.0273271	10	1	0.08	0	0.16	0	1	0	181.614	0.10242	0.03414	0.5	0.2	0.23
	15-19 yo	Male	4	0.0318721	15	1	0.08	0.195	0.16	0.555	0.3885	0	181.614	0.2331	0.0999	1.7	0.5	0.23
	20-24 yo	Male	5	0.0354491	20	1	0.08	0.195	0.16	0.555	0.3885	0	181.614	0.2331	0.0999	1.7	0.5	0.17
	25-29 yo	Male	6	0.0344082	25	1	0.08	0.195	0.16	0.853	0.5971	0	181.614	0.35826	0.15354	1.7	0.5	0.17
	30-34 yo	Male	7	0.0345486	30	1	0.08	0.195	0.16	0.853	0.5971	0	181.614	0.35826	0.15354	1.7	0.5	0.17
	35-39 yo	Male	8	0.0329906	35	1	0.08	0.195	0.16	0.853	0.5971	0	181.614	0.35826	0.15354	1.7	0.5	0.22
	40-44 yo	Male	9	0.0337675	40	1	0.08	0.195	0.16	0.853	0.5971	0	181.614	0.35826	0.15354	1.7	0.5	0.22
	45-49 yo	Male	10	0.0367125	45	1	0.08	0.195	0.16	0.753	0.5271	0	181.614	0.31626	0.13554	1.7	0.5	0.25
	50-54 yo	Male	11	0.0393234	50	1	0.08	0.093	0.16	0.753	0.5271	0	181.614	0.31626	0.13554	1.7	0.5	0.25
	55-59 yo	Male	12	0.0355189	55	1	0.08	0.093	0.16	0.753	0.5271	0	181.614	0.31626	0.13554	1.7	0.5	0.39
	60-64 yo	Male	13	0.0296654	60	1	0.08	0.093	0.16	0.753	0.5271	0	181.614	0.31626	0.13554	1.7	0.5	0.39
	65-69 yo	Male	14	0.0242322	65	1	0.08	0.093	0.16	0	0.11	0	0	0	0	0	0	0.64
	70-74 yo	Male	15	0.0168948	70	1	0.08	0.093	0.16	0	0.11	0	0	0	0	0	0	0.64
	75-79 yo	Male	16	0.0122548	75	1	0.08	0.093	0.16	0	0.35	0	0	0	0	0	0	0.64
	80-84 yo	Male	17	0.00877176	80	1	0.08	0.093	0.16	0	0.35	0	0	0	0	0	0	0.64
	85-89 yo	Male	18	0.00469985	85	1	0.08	0.093	0.16	0	0.55	0	0	0	0	0	0	0.64
	90-94 yo	Male	19	0.00169527	90	1	0.08	0.093	0.16	0	0.55	0	0	0	0	0	0	0.64
	95-99 yo	Male	20	0.000232689	95	1	0.08	0.093	0.16	0	0.55	0	0	0	0	0	0	0.64
	100 yo +	Male	21	2.54592e-05	100	1	0.08	0.093	0.16	0	0.55	0	0	0	0	0	0	0.64
	0-4	Female	22	0.0266155	0	2	0.15	0	0.16	0	0.6	0	181.614	0.10242	0.03414	0.5	0.2	0.23
	5-9 yo	Female	23	0.0261161	5	2	0.15	0	0.16	0	1	0	181.614	0.10242	0.03414	0.5	0.2	0.23
	10-14 yo	Female	24	0.0258386	10	2	0.15	0	0.16	0	1	0	181.614	0.10242	0.03414	0.5	0.2	0.23
	15-19 yo	Female	25	0.0301131	15	2	0.15	0.12	0.16	0.555	0.3885	0	181.614	0.2331	0.0999	1.7	0.5	0.23
	20-24 yo	Female	26	0.0341453	20	2	0.15	0.12	0.16	0.555	0.3885	0	181.614	0.2331	0.0999	1.7	0.5	0.17
	25-29 yo	Female	27	0.0341218	25	2	0.15	0.12	0.16	0.569	0.3983	0	181.614	0.23898	0.10242	1.7	0.5	0.17
	30-34 yo	Female	28	0.0347076	30	2	0.15	0.12	0.16	0.569	0.3983	0	181.614	0.23898	0.10242	1.7	0.5	0.17
	35-39 yo	Female	29	0.0331948	35	2	0.15	0.12	0.16	0.569	0.3983	0	181.614	0.23898	0.10242	1.7	0.5	0.22
	40-44 yo	Female	30	0.0336812	40	2	0.15	0.12	0.16	0.569	0.3983	0	181.614	0.23898	0.10242	1.7	0.5	0.22
	45-49 yo	Female	31	0.0363483	45	2	0.15	0.12	0.16	0.775	0.5425	0	181.614	0.3255	0.1395	1.7	0.5	0.25
	50-54 yo	Female	32	0.0390296	50	2	0.15	0.079	0.16	0.775	0.5425	0	181.614	0.3255	0.1395	1.7	0.5	0.25
	55-59 yo	Female	33	0.0356492	55	2	0.15	0.079	0.16	0.775	0.5425	0	181.614	0.3255	0.1395	1.7	0.5	0.39
	60-64 yo	Female	34	0.0303606	60	2	0.15	0.079	0.16	0.775	0.5425	0	181.614	0.3255	0.1395	1.7	0.5	0.39
	65-69 yo	Female	35	0.025463	65	2	0.15	0.079	0.16	0	0.11	0	0	0	0	0	0	0.64
	70-74 yo	Female	36	0.0188454	70	2	0.15	0.079	0.16	0	0.11	0	0	0	0	0	0	0.64
	75-79 yo	Female	37	0.0146614	75	2	0.15	0.079	0.16	0	0.35	0	0	0	0	0	0	0.64
	80-84 yo	Female	38	0.0119515	80	2	0.15	0.079	0.16	0	0.35	0	0	0	0	0	0	0.64
	85-89 yo	Female	39	0.00819553	85	2	0.15	0.079	0.16	0	0.55	0	0	0	0	0	0	0.64
	90-94 yo	Female	40	0.00401908	90	2	0.15	0.079	0.16	0	0.55	0	0	0	0	0	0	0.64
	95-99 yo	Female	41	0.000949785	95	2	0.15	0.079	0.16	0	0.55	0	0	0	0	0	0	0.64
	100 yo +	Female	42	0.000171729	100	2	0.15	0.079	0.16	0	0.55	0	0	0	0	0	0	0.64
	Prevalence			1		0.504179	0.115293	0.106181	0.16	0.481922	0.513902	0						0.302996

## Sheet: Source_RTIincidence
Incidence of ILI (non-flu ILI + influenza ILI) from FluWatch, per week, per age group
YEAR 2014-2015 (Aug to Aug)
	RWC	CanRate	SwtCdr	Old04	Old519	Old2064	Old65p	Num	TotSent	Response%
35	201435	13.15	12.04	7.72	29.01	10.64	4.62	100	310	32.26
36	201436	12.19	10.05	10.37	31.09	8.3	4.2	89	310	28.71
37	201437	14.83	12.9	53.09	28.83	9.48	5.4	103	310	33.23
38	201438	20.11	20.05	65.9	30.24	15.52	8.61	130	310	41.94
39	201439	22.51	20.05	54.81	38.79	17.03	12.91	107	310	34.52
40	201440	28.42	23.68	30.19	67.41	22.04	3.26	96	310	30.97
41	201441	28.32	26.86	60.68	45.91	25.38	2.98	96	310	30.97
42	201442	27.13	23.49	80.58	54.46	18.12	10.49	102	310	32.9
43	201443	28.49	23.91	55.21	67.09	17.14	17.24	162	310	52.26
44	201444	22.79	21.5	87.21	26.81	19.39	6.39	162	310	52.26
45	201445	20.85	19.38	49.6	47.88	13.23	6.51	152	310	49.03
46	201446	43.1	47.24	102.22	42.51	35.84	55.13	168	310	54.19
47	201447	23.46	21.6	23.82	42.76	20.52	9.25	172	310	55.48
48	201448	26.3	29.01	69.28	46.33	20.82	5.46	159	310	51.29
49	201449	20.72	25.39	33.73	32.46	19.08	5.87	162	310	52.26
50	201450	40.03	40.87	64.58	55.86	36.24	24.81	171	310	55.16
51	201451	46.65	44.76	37.27	63.38	45.53	31.16	114	310	36.77
52	201452	89.47	86.3	110.68	143.37	77.43	57.35	93	310	30
53	201453	89.11	84.28	95.25	132.27	79.13	72.58	94	310	30.32
1	201501	58.36	55.14	53.25	73.46	55.42	52.97	142	310	45.81
2	201502	78.65	95.08	38.45	61.71	91.97	54.08	142	310	45.81
3	201503	43.74	44.56	26.64	83.85	36.16	27.63	126	310	40.65
4	201504	46.18	47.87	103.01	72.92	38.07	22.14	133	310	42.9
5	201505	54.49	51.31	52.64	63.91	55.88	33.62	142	310	45.81
6	201506	44.25	45.46	51.4	59.72	40.69	35.91	101	310	32.58
7	201507	32.55	32.83	39.28	82.76	19.92	18.42	107	310	34.52
8	201508	51.58	54.54	35.79	66.72	51.85	34.15	119	310	38.39
9	201509	50.19	52.75	42.45	60.91	49.5	41.07	122	310	39.35
10	201510	49.32	57.91	60.07	35.05	52.35	50.32	70	310	22.58
11	201511	28.62	26.92	44.43	29.51	32.05	1.8	120	310	38.71
12	201512	20.39	22.02	36.95	14.31	23.83	4.72	129	310	41.61
13	201513	31.16	28.47	71.93	47.48	19.7	47.18	70	310	22.58
14	201514	49.36	36.35	35.02	107.32	37.9	29.75	62	310	20
15	201515	31.73	26.45	129.96	46.22	23.24	8.63	112	310	36.13
16	201516	31.7	32.28	30.36	32.58	29.01	45.09	109	310	35.16
17	201517	18.52	23.28	30.33	22.21	16.25	19.43	123	310	39.68
18	201518	19.39	19.75	46.74	22.35	16.78	15.94	113	310	36.45
19	201519	23.68	24.54	51.75	14.49	26.14	12.41	115	310	37.1
20	201520	16.04	15.82	31.14	27.8	12.18	10.92	126	310	40.65
21	201521	19.67	18.71	0.37	34.45	18.83	9.92	68	310	21.94
22	201522	10.86	11.47	23.07	7.37	8.09	25.55	101	310	32.58
23	201523	10.88	11.9	26.1	8.05	11.39	5.62	149	310	48.06
24	201524	19.25	11.24	13.3	67.26	8.18	4.42	134	310	43.23
25	201525	14.02	15.7	2.96	2.73	15.89	26.94	106	310	34.19
26	201526	7.51	7.84	36.28	0	7.5	6.15	78	310	25.16
27	201527	20.14	17.6	39.03	29.22	19.68	0.47	54	310	17.42
28	201528	9.92	11.69	23.65	0.14	10.92	13.92	83	310	26.77
29	201529	13.73	10.93	0	27.38	6.54	36.77	74	310	23.87
30	201530	10.42	10.45	0.26	13.48	12.25	0.29	86	310	27.74
31	201531	7.51	7.5	62.36	12.28	2.71	0.2	80	310	25.81
32	201532	5.14	6.89	3.09	0.3	6.5	6.54	86	310	27.74
33	201533	9.21	13.4	34.68	0.15	8.28	16.69	45	310	14.52
34	201534	10.9	11.65	39.05	12.78	8.89	5.68	75	310	24.19
YEAR 2013-2014 (Aug to Aug)
	RWC	CanRate	SwtCdr	Old04	Old519	Old2064	Old65p	Num	TotSent	Response%
35	201335	11.058	15.906	3.81588	0.941023	12.3418	23.4187	114	310	36.7742
36	201336	13.4085	9.52513	12.4465	38.4562	8.04364	3.53764	121	310	39.0323
37	201337	10.6837	9.18007	13.1008	26.3037	7.21535	3.76257	146	310	47.0968
38	201338	20.5967	15.5402	17.6334	55.8319	12.0336	12.5946	139	310	44.8387
39	201339	24.6458	20.4567	43.9563	51.6812	16.9952	14.5783	136	310	43.871
40	201340	29.0194	27.5772	46.3599	49.0762	23.4879	18.712	151	310	48.7097
41	201341	22.2219	20.1185	29.6805	38.2752	18.0287	15.5337	147	310	47.4194
42	201342	23.0864	20.3549	36.1797	54.9023	13.4543	18.6213	142	310	45.8065
43	201343	18.2554	18.9671	36.0795	16.5728	17.0562	19.1638	186	310	60
44	201344	17.0876	16.1757	36.3799	37.5967	12.0085	3.69722	181	310	58.3871
45	201345	19.7259	18.9274	37.7713	24.51	18.8823	9.06232	182	310	58.7097
46	201346	16.0822	15.974	46.5492	19.1022	14.1217	8.39638	181	310	58.3871
47	201347	21.1771	20.9338	50.5391	22.267	18.4908	20.4654	187	310	60.3226
48	201348	22.0816	20.841	52.1299	24.3596	21.6404	8.18178	182	310	58.7097
49	201349	19.2096	17.0308	40.2815	45.543	11.2468	10.9869	192	310	61.9355
50	201350	51.16	51.2095	116.847	74.1611	27.8204	105.688	177	310	57.0968
51	201351	32.8424	31.3479	43.4412	52.8515	30.4227	11.4172	116	310	37.4194
52	201352	36.2748	37.335	56.613	39.7532	32.2692	42.5672	115	310	37.0968
1	201401	48.7532	48.5659	80.2055	62.1152	44.36	37.3345	131	310	42.2581
2	201402	51.0629	54.5389	78.4335	32.0935	57.76	34.0792	200	310	64.5161
3	201403	65.0285	64.655	151.249	56.1839	69.3656	19.6095	194	310	62.5806
4	201404	35.1636	29.6634	50.3367	67.4613	28.363	14.3302	195	310	62.9032
5	201405	32.4491	27.9822	122.642	52.4652	22.5064	13.8086	160	310	51.6129
6	201406	26.734	23.3026	24.8514	46.4332	24.1374	11.2435	171	310	55.1613
7	201407	45.0671	42.7202	103.02	74.0484	37.2311	16.1559	184	310	59.3548
8	201408	20.2533	20.8653	42.9008	15.2667	22.1671	8.40598	173	310	55.8065
9	201409	33.1246	32.3377	53.0965	66.0454	22.5157	28.7452	184	310	59.3548
10	201410	38.0326	33.1941	41.7936	67.9991	33.5286	14.5161	174	310	56.129
11	201411	27.3522	24.1389	106.438	30.8822	22.9931	10.2737	159	310	51.2903
12	201412	37.4507	35.8473	34.4713	53.7148	34.419	29.6964	178	310	57.4194
13	201413	22.815	21.232	33.7102	25.6978	24.3953	6.02837	171	310	55.1613
14	201414	29.7463	29.4979	39.5764	36.8426	28.6073	20.6874	168	310	54.1935
15	201415	27.9061	27.7807	75.0634	27.3597	26.9907	13.2432	178	310	57.4194
16	201416	27.8184	26.8264	65.2591	29.9599	26.9886	12.7336	164	310	52.9032
17	201417	24.1705	20.9853	35.0131	40.9239	21.5296	7.89043	173	310	55.8065
18	201418	20.8259	23.8372	21.7162	34.5997	16.9482	19.4749	166	310	53.5484
19	201419	20.1877	18.279	89.3283	31.5881	13.0111	9.87506	164	310	52.9032
20	201420	16.6286	15.1528	21.1179	29.5316	14.078	8.35265	174	310	56.129
21	201421	18.0642	17.8128	38.0676	29.4743	14.6354	9.60397	113	310	36.4516
22	201422	13.1925	13.0033	28.0498	15.1904	12.7514	5.93234	112	310	36.129
23	201423	11.5162	9.81946	0	28.5424	6.54749	16.281	132	310	42.5806
24	201424	8.1248	8.30364	18.508	12.3183	7.11556	2.53179	128	310	41.2903
25	201425	13.6764	12.4835	6.27997	24.0948	11.527	12.2441	128	310	41.2903
26	201426	8.69287	9.18984	9.62677	7.48303	7.52583	16.302	99	310	31.9355
27	201427	9.92667	7.48288	1.35532	24.5159	8.16448	0.776785	98	310	31.6129
28	201428	11.7805	9.7734	14.2911	23.3136	9.87793	2.51114	119	310	38.3871
29	201429	10.41	11.4603	0	12.557	10.7546	9.94179	118	310	38.0645
30	201430	8.6814	6.2481	69.515	5.68452	4.91796	6.04586	107	310	34.5161
31	201431	5.13698	4.16809	7.57987	0	4.07794	17.162	105	310	33.871
32	201432	8.99172	9.05273	7.89958	17.3143	7.83762	2.94684	102	310	32.9032
33	201433	5.40188	5.89787	4.46413	8.01992	5.2073	2.88575	109	310	35.1613
34	201434	7.9417	9.42448	1.64954	8.70185	9.27767	2.71916	98	310	31.6129
YEAR 2012-2013 (Aug to Aug)
	RWC	CanRate	SwtCdr	Old04	Old519	Old2064	Old65p	Num	TotSent	Response%
35	201235	7.49	6.8	12.2	10.38	7.1	2.88	115	310	37.1
36	201236	5.61	5.95	18.01	1.02	6.96	0.19	120	310	38.71
37	201237	7.91	6.61	19.57	15.2	5.89	1.81	128	310	41.29
38	201238	15.43	10.44	33.58	45.88	6.42	6.67	132	310	42.58
39	201239	12.43	10.28	63.65	8.39	10.84	4.35	134	310	43.23
40	201240	14.24	14.84	37.68	5.09	12.35	27.38	124	310	40
41	201241	9.26	7.97	13.14	15.52	6.93	10.01	128	310	41.29
42	201242	17.9	18.07	30.47	7.95	19.37	20.19	139	310	44.84
43	201243	19.72	19.88	35.06	14.63	19.76	20.68	168	310	54.19
44	201244	19.24	18.99	69.32	25.16	14.71	11.75	176	310	56.77
45	201245	18.26	15.92	10.95	31.58	16.23	11.67	173	310	55.81
46	201246	20.98	15.93	54.81	58.34	9.28	9.63	167	310	53.87
47	201247	25.43	22.28	18.47	61.46	17.6	13.84	180	310	58.06
48	201248	40.52	30.02	63.11	104.1	24.92	11.06	181	310	58.39
49	201249	30.41	28.21	50.74	53.65	22.56	26.38	188	310	60.65
50	201250	37.45	31.45	76.12	80.71	24.87	19.42	181	310	58.39
51	201251	30.34	31.32	57.6	44.14	26.58	17.04	167	310	53.87
52	201252	67.74	62.05	107.68	97.46	63.04	27.64	88	310	28.39
1	201301	58.3	52.97	94.03	95.19	48.25	36.63	127	310	40.97
2	201302	53.35	52.21	79.22	66.88	49.05	43.71	189	310	60.97
3	201303	43.98	47.62	55.59	60.65	35.19	58.23	145	310	46.77
4	201304	39.45	37.66	55.14	56.83	38.54	11.22	200	310	64.52
5	201305	52.11	49.97	61.6	80.19	45.51	39.18	203	310	65.48
6	201306	34.23	32.59	29.85	60.02	30.25	17.6	213	310	68.71
7	201307	36.72	34.11	53.64	70.74	27.26	26.06	210	310	67.74
8	201308	32.11	30.67	77.31	60.52	21.51	22.32	176	310	56.77
9	201309	20.82	20.7	28.66	25.89	19.31	17.41	196	310	63.23
10	201310	26.51	22.81	16.43	60.58	20.34	10.71	203	310	65.48
11	201311	21.77	22.61	52.05	30.67	16.61	21.33	185	310	59.68
12	201312	11.38	11.92	22.34	17.33	9.11	9.23	181	310	58.39
13	201313	19.32	19.03	34.57	29.87	16.2	12.71	171	310	55.16
14	201314	21.75	19.64	22.54	35.66	18.77	15.07	174	310	56.13
15	201315	16.71	15.13	22.84	29.49	13.46	11.18	190	310	61.29
16	201316	15.9	12.04	26.17	38.23	9.45	10.51	187	310	60.32
17	201317	14.54	13.23	27.59	22.63	12.1	9.12	184	310	59.35
18	201318	16.13	14.97	47.78	27.86	11.52	8.21	176	310	56.77
19	201319	15.79	13.52	16.53	33.18	11.84	9.3	171	310	55.16
20	201320	13.9	12.7	11.38	21.14	12.87	9.29	163	310	52.58
21	201321	14.43	12.54	28.33	22.29	11.48	11.59	165	310	53.23
22	201322	17.08	15.57	34.88	29.5	11.75	17.71	151	310	48.71
23	201323	24.58	23.69	40.82	48.4	15.91	25.85	146	310	47.1
24	201324	14.39	13.67	16.85	15.69	15.51	5.67	141	310	45.48
25	201325	14.9	13.13	16.32	30.05	12.07	5.94	128	310	41.29
26	201326	19.99	16.64	46.93	32.68	16.5	6.22	123	310	39.68
27	201327	15.1	13.5	34.06	30.51	9.88	9.63	115	310	37.1
28	201328	15.59	15.95	39.44	31.78	10.02	8.4	137	310	44.19
29	201329	14.54	19.86	15.92	28.69	11.51	7.55	130	310	41.94
30	201330	10.02	8.85	9.99	19.99	7.14	9.81	132	310	42.58
31	201331	15.91	18.89	39.76	14.7	11.81	28.26	120	310	38.71
32	201332	9.61	8.36	12.3	23.15	7.02	1.51	107	310	34.52
33	201333	11.7	10.07	41.67	19.47	8.69	1.8	120	310	38.71
34	201334	14.58	13.33	22.76	30.21	11.32	4.3	126	310	40.65
Additional research to adapt the data to the model:
	http://www.statcan.gc.ca/tables-tableaux/sum-som/l01/cst01/health115a-eng.htm
	Contact with a medical doctor, by age group and sex
	(Number) 20092011201220132014 numberTotal, 12 years and over23,098,704..23,026,44623,263,50823,635,892Males10,609,262..10,521,40810,645,84010,829,309Females12,489,442..12,505,03812,617,66812,806,58312 to 19 years2,287,376..2,156,1822,086,8792,131,323Males1,094,254..1,041,496997,9831,009,480Females1,193,122..1,114,6861,088,8961,121,84420 to 34 years4,933,740..4,928,7565,063,8205,013,185Males2,069,…
	Note: Population aged 12 and over who reported having consulted with a medical doctor in the past 12 months.
	Source: Statistics Canada, CANSIM, table 105-0501 and Catalogue no. 82-221-X.
	Last modified: 2015-06-17.
		2009	2011	2012	2013	2014
		number									2012
	Total, 12 years and over	23098704	..	23026446	23263508	23635892				Age group	N doctor visits	Pop size	Doctor visit rate /1000 person-year
	Males	10609262	..	10521408	10645840	10829309				12-19y	2156182	3371391	639.553
	Females	12489442	..	12505038	12617668	12806583				20-34y	4928756	7177326	686.712
	12 to 19 years	2287376	..	2156182	2086879	2131323				35-44	3637925	4675065	778.155
	Males	1094254	..	1041496	997983	1009480				45-64	7957405	9876029	805.729
	Females	1193122	..	1114686	1088896	1121844				65+	4346179	5165385	841.405
	20 to 34 years	4933740	..	4928756	5063820	5013185				Total 12+	23026447	30265196	760.823
	Males	2069539	..	2049730	2183321	2167023
	Females	2864201	..	2879026	2880499	2846163					2013
	35 to 44 years	3715208	..	3637925	3531178	3594726				Age group	N doctor visits	Pop size	Doctor visit rate /1000 person-year
	Males	1723084	..	1670044	1586816	1604832				12-19y	2086879	3317744	629.005
	Females	1992124	..	1967881	1944362	1989894				20-34y	5063820	7291108	694.52
	45 to 64 years	8069805	..	7957405	8033523	8148422				35-44	3531178	4698569	751.543
	Males	3866145	..	3772745	3797472	3871343				45-64	8033523	9934260	808.668
	Females	4203661	..	4184660	4236052	4277079				65+	4548108	5380608	845.278
	65 years and over	4092575	..	4346179	4548108	4748235				Total 12+	23263508	30622289	759.692
	Males	1856240	..	1987393	2080248	2176631
	Females	2236335	..	2358785	2467860	2571604					2014
										Age group	N doctor visits	Pop size	Doctor visit rate /1000 person-year
										12-19y	2131323	3266155	652.548
										20-34y	5013185	7391381	678.247
										35-44	3594726	4727522	760.383
										45-64	8148422	9991085	815.569
										65+	4748235	5584592	850.238
										Total 12+	23635891	30960735	763.415
